# Supplementary material for: The Combined Effect of Promoting the Mediterranean Diet and Physical Activity on Metabolic Risk Factors in Adults: A Systematic Review and Meta-Analysis of Randomised Controlled Trials
Source: Nutrients. 2018 Oct 25;10(11):1577. doi: 10.3390/nu10111577 (PMC6267322; doi:10.3390/nu10111577)
Supplement: Supplementary file 1 [file nutrients-10-01577-s001.zip]

Archive with 2 entries (2 files):
- nutrients-372737-supplementary/nutrients-372737-proof done-supplementary I.pdf
- nutrients-372737-supplementary/nutrients-372737-proof done-supplementaty II.pdf
